# Supplementary material for: CuZnAl-Oxide Nanopyramidal Mesoporous Materials for the Electrocatalytic CO2 Reduction to Syngas: Tuning of H2/CO Ratio
Source: Nanomaterials (Basel). 2021 Nov 13;11(11):3052. doi: 10.3390/nano11113052 (PMC8618478; doi:10.3390/nano11113052)
Supplement: Supplementary file 1 [file nanomaterials-11-03052-s001.zip]

Archive with 1 entries (1 files):
- nanomaterials-1435171-supplementary.pdf
